# Supplementary material for: Clinical Outcomes with Targeted Temperature Management (TTM) in Comatose Out-of-Hospital Cardiac Arrest Patients—A Retrospective Cohort Study
Source: J Clin Med. 2022 Mar 24;11(7):1786. doi: 10.3390/jcm11071786 (PMC8999846; doi:10.3390/jcm11071786)
Supplement: Supplementary file 1 [file jcm-11-01786-s001.zip]

Archive with 1 entries (1 files):
- jcm-1653575-supplementary.pdf
